# Supplementary material for: Spatial patterns in host-associated and free-living bacterial communities across six temperate estuaries
Source: FEMS Microbiol Ecol. 2023 Jun 2;99(7):fiad061. doi: 10.1093/femsec/fiad061 (PMC10284270; doi:10.1093/femsec/fiad061)
Supplement: fiad061_Supplemental_Files [file fiad061_supplemental_files.zip]

Archive with 2 entries (2 files):
- Suzzi_FEMS_Supp_data Tables.docx
- Supp_data  Figure Legends.docx
